# Supplementary material for: Application of a risk-based standardized animal biomonitoring approach to contaminated sites
Source: Environ Monit Assess. 2019 Jul 30;191(8):526. doi: 10.1007/s10661-019-7653-3 (PMC6667426; doi:10.1007/s10661-019-7653-3)
Supplement: Supplementary file 2 — (XLSX 26 kb) [file 10661_2019_7653_MOESM2_ESM.xlsx]

## Sheet: dati
Article title: Application of a risk based standardized animal biomonitoring approach to contaminated sites
Journal name: Environmental monitoring and assessment
Author names Paola Scaramozzino1, Sabrina Battisti1, Rosanna Desiato2, Marco Tamba3, Giorgio Fedrizzi3, Alessandro Ubaldi1, Bruno Neri1, Maria Cesarina Abete2, Giuseppe Ru2
Affiliation and e-mail address of the corresponding author: Istituto Zooprofilattico Sperimentale del Lazio e della Toscana M. Aleandri, Via Appia Nuova, 1411 rome, Italy paola.scaramozzino@izslt.it
Analitycal results were expressed in pg WHO TEQ/g fw for POP's and in mg/Kg for heavy metals
APPENDIX 2
Region	Farm	Source	AREA	sampling date	matrix	SPECIES	TEQ_pcdd_f	TEQ_pcdd_1	TEQ_pcb_dl	Cd	Cr	Hg	Pb	As_	Zn	Mn	Ni	lat	long
PI	43	aluminium smelter	RA	2012-07-02	EGGS	FREE RANGE HEN	4.1	1.9	2.22	x	x	x	x	x	x	x	x	45.4056	8.2565
PI	48	aluminium smelter	RA	2012-07-02	EGGS	FREE RANGE HEN	49	13.3	36	x	x	x	x	x	x	x	x	45.4216	8.2364
PI	44	aluminium smelter	RA	2012-07-02	EGGS	FREE RANGE HEN	3.3	1.06	2.23	x	x	x	x	x	x	x	x	45.4216	8.2234
PI	47	aluminium smelter	RA	2012-07-02	EGGS	FREE RANGE HEN	49	8.5	41	x	x	x	x	x	x	x	x	45.4338	8.2304
PI	46	aluminium smelter	RA	2012-07-11	EGGS	FREE RANGE HEN	10.7	2.16	8.6	x	x	x	x	x	x	x	x	45.4444	8.2303
PI	46	aluminium smelter	RA	2010-06-22	EGGS	FREE RANGE HEN	4.17	0.61	3.57	x	x	x	x	x	x	x	x	45.4444	8.2303
PI	52	aluminium smelter	RA	2010-06-24	EGGS	FREE RANGE HEN	14.7	6.18	8.54	x	x	x	x	x	x	x	x	45.4348	8.2011
PI	56	aluminium smelter	RA	2010-06-24	EGGS	FREE RANGE HEN	15.7	8.13	7.6	x	x	x	x	x	x	x	x	45.4499	8.2167
PI	42	aluminium smelter	RA	2010-06-24	EGGS	FREE RANGE HEN	8.56	5.14	3.42	x	x	x	x	x	x	x	x	45.4534	8.2505
PI	47	aluminium smelter	RA	2010-06-24	EGGS	FREE RANGE HEN	72.5	24	48.6	x	x	x	x	x	x	x	x	45.4338	8.2304
PI	48	aluminium smelter	RA	2010-06-24	EGGS	FREE RANGE HEN	60.8	13.5	47.3	x	x	x	x	x	x	x	x	45.4216	8.2364
PI	44	aluminium smelter	RA	2010-06-24	EGGS	FREE RANGE HEN	4.05	0.73	3.32	x	x	x	x	x	x	x	x	45.4216	8.2234
PI	53	aluminium smelter	RA	2010-07-07	EGGS	FREE RANGE HEN	16.9	4.11	12.8	x	x	x	x	x	x	x	x	45.423	8.2073
PI	51	aluminium smelter	RA	2010-07-29	EGGS	FREE RANGE HEN	4.53	1.57	2.97	x	x	x	x	x	x	x	x	45.4523	8.183
PI	43	aluminium smelter	RA	2011-08-16	EGGS	FREE RANGE HEN	8.6	3.93	4.7	x	x	x	x	x	x	x	x	45.4056	8.2565
PI	44	aluminium smelter	RA	2011-08-16	EGGS	FREE RANGE HEN	3.9	1.28	2.6	x	x	x	x	x	x	x	x	45.4216	8.2234
PI	45	aluminium smelter	RA	2010-08-02	EGGS	FREE RANGE HEN	6.45	2.36	4.09	x	x	x	x	x	x	x	x	45.4742	8.2084
PI	56	aluminium smelter	RA	2011-08-16	EGGS	FREE RANGE HEN	7.4	2.32	5.1	x	x	x	x	x	x	x	x	45.4499	8.2167
PI	47	aluminium smelter	RA	2011-08-16	EGGS	FREE RANGE HEN	62	17.9	44.1	x	x	x	x	x	x	x	x	45.4338	8.2304
PI	48	aluminium smelter	RA	2011-08-16	EGGS	FREE RANGE HEN	113	10	103	x	x	x	x	x	x	x	x	45.4216	8.2364
PI	49	aluminium smelter	RA	2010-07-23	EGGS	FREE RANGE HEN	11.3	2.6	8.66	x	x	x	x	x	x	x	x	45.4675	8.2033
PI	54	aluminium smelter	RA	2010-10-11	EGGS	FREE RANGE HEN	12.7	2.83	9.9	x	x	x	x	x	x	x	x	45.4357	8.1615
PI	41	aluminium smelter	RA	2012-06-08	MILK	BOVINE	2.76	0.26	2.5	x	x	x	x	x	x	x	x	45.4651	8.28744
PI	50	aluminium smelter	RA	2012-06-08	MILK	BOVINE	0.75	0.18	0.57	x	x	x	x	x	x	x	x	45.465	8.2858
PI	55	aluminium smelter	RA	2012-06-08	MILK	BOVINE	2.41	0.29	2.12	x	x	x	x	x	x	x	x	45.4717	8.21956
LA	31	dump	CA	2011-04-19	EGGS	FREE RANGE HEN	2.65	1.25	1.4	x	x	x	x	x	x	x	x	41.2699	13.7966
LA	16	dump	RA	2011-05-02	EGGS	FREE RANGE HEN	2.2	0.79	1.4	x	x	x	x	x	x	x	x	41.483	12.7744
LA	30	dump	CA	2011-06-13	EGGS	FREE RANGE HEN	3.87	2.18	1.69	x	x	x	x	x	x	x	x	41.3905	12.9496
LA	24	dump	CA	2011-06-13	EGGS	FREE RANGE HEN	3.5	1.89	1.61	x	x	x	x	x	x	x	x	41.3696	12.956
LA	28	dump	CA	2011-06-14	EGGS	FREE RANGE HEN	5.58	3.92	1.66	x	x	x	x	x	x	x	x	41.3137	13.3209
LA	13	dump	CA	2011-06-21	EGGS	FREE RANGE HEN	4.49	1.67	2.81	x	x	x	x	x	x	x	x	41.5757	12.865
LA	11	dump	CA	2011-06-21	EGGS	FREE RANGE HEN	0.43	0.18	0.24	x	x	x	x	x	x	x	x	41.5115	12.6966
LA	12	dump	CA	2011-06-28	EGGS	FREE RANGE HEN	2.48	0.76	1.72	x	x	x	x	x	x	x	x	41.4008	13.5158
LA	23	dump	CA	2012-01-24	EGGS	FREE RANGE HEN	0.44	0.14	0.3	x	x	x	x	x	x	x	x	41.3558	13.128
LA	25	dump	CA	2012-03-07	EGGS	FREE RANGE HEN	2.34	1.46	0.88	x	x	x	x	x	x	x	x	41.2489	13.083
LA	29	dump	CA	2012-03-21	EGGS	FREE RANGE HEN	2.35	2.19	0.16	x	x	x	x	x	x	x	x	41.2696	13.6751
LA	16	dump	RA	2012-02-27	EGGS	FREE RANGE HEN	9.49	0.86	8.63	x	x	x	x	x	x	x	x	41.483	12.7744
LA	16	dump	RA	2011-05-02	MILK	BOVINE	0.79	0.08	0.71	0	0,040	0,005	0,007	x	x	x	x	41.483	12.7744
LA	18	dump	RA	2011-05-02	MILK	OVINE	0.63	0.24	0.39	0	0,020	0,009	0,007	x	x	x	x	41.4692	12.7546
LA	14	dump	RA	2011-05-02	MILK	OVINE	0.66	0.05	0.61	0	0,040	0,006	0,007	x	x	x	x	41.4692	12.7546
LA	17	dump	RA	2011-05-02	MILK	BOVINE	0.51	0.08	0.43	0	0,020	0,010	0,013	x	x	x	x	41.481	12.7438
LA	15	dump	RA	2011-05-02	MILK	OVINE	0.46	0.06	0.4	0	0,020	0,004	0,011	x	x	x	x	41.5078	12.7609
LA	26	dump	RA	2011-06-20	MILK	BOVINE	0.54	0.26	0.28	0	x	0,012	0,006	x	x	x	x	41.4708	12.7365
LA	26	dump	RA	2011-09-22	MILK	BOVINE	0.54	0.14	0.4	0	0,058	0	0	0	x	x	x	41.4708	12.7365
LA	16	dump	RA	2011-11-17	MILK	BOVINE	0.54	0.12	0.42	0	0,009	0,006	0	0	x	x	x	41.483	12.7744
LA	14	dump	RA	2011-11-17	MILK	OVINE	0.9	0.17	0.73	0	0,007	0,010	0	0	x	x	x	41.4692	12.7546
LA	18	dump	RA	2011-11-17	MILK	OVINE	0.56	0.12	0.44	0	0,008	0,010	0	0	x	x	x	41.4692	12.7546
LA	17	dump	RA	2011-11-17	MILK	BOVINE	0.72	0.25	0.48	0	0,007	0,009	0	0	x	x	x	41.481	12.7438
LA	15	dump	RA	2011-11-17	MILK	OVINE	0.96	0.32	0.64	0	0,008	0,008	0	0	x	x	x	41.5078	12.7609
LA	20	dump	RA	2012-01-20	MILK	OVINE	0.86	0.39	0.47	0	0,010	0,004	0,012	0	x	x	x	41.5078	12.7609
LA	19	dump	RA	2012-01-20	MILK	OVINE	1.07	0.36	0.71	0	0,005	0,006	0	0	x	x	x	41.4692	12.7546
LA	15	dump	RA	2012-01-20	MILK	CAPRINE	1.09	0.7	0.39	0	0,008	0,005	0	0	x	x	x	41.5078	12.7609
ER	5	incinerator	CA	2012-03-05	EGGS	FREE RANGE HEN	0.7	0.23	0.46	0,01	0,10	0,01	0,01	0,01	12,51	0,27	0,01	44.3614	10.8183
ER	3	incinerator	RA	2012-03-06	EGGS	FREE RANGE HEN	1.45	0.56	0.89	0,01	0,01	0,01	0,01	0,01	10,41	0,37	0,01	44.6787	10.9639
ER	1	incinerator	RA	2012-03-07	EGGS	FREE RANGE HEN	1.16	0.43	0.73	0,01	0,11	0,01	0,01	0,01	13,23	0,35	0,01	44.697	10.9781
ER	2	incinerator	RA	2012-03-08	EGGS	FREE RANGE HEN	9.61	1.47	8.14	0,01	0,08	0,01	0,01	0,01	13,63	0,54	0,01	44.6763	10.952
ER	7	incinerator	CA	2012-03-09	EGGS	FREE RANGE HEN	3.53	1.23	2.29	0,01	0,01	0,01	0,01	0,01	11,68	0,22	0,01	44.5396	10.9448
ER	3	incinerator	RA	2012-03-10	EGGS	FREE RANGE HEN	1.51	0.48	1.02	0	0	0	0	0	8,85	0,24	0,01	44.6787	10.9639
ER	1	incinerator	RA	2012-03-11	EGGS	FREE RANGE HEN	1.73	0.65	1.08	0	0	0	0,01	0	8,78	0,20	0,02	44.697	10.9781
ER	2	incinerator	RA	2012-03-12	EGGS	FREE RANGE HEN	9.75	2.31	7.44	0,01	0,06	0,01	0,01	0,01	11,82	0,50	0,01	44.6763	10.952
ER	6	incinerator	CA	2012-03-13	EGGS	FREE RANGE HEN	3.67	0.66	3.01	0,01	0,10	0,01	0,01	0,01	15,86	0,42	0,01	44.7907	11.0134
ER	3	incinerator	RA	2011-06-17	MILK	BOVINE	0.71	0.21	0.5	0	0,05	0,01	0	0,01	2,08	0,02	0,02	44.6787	10.9639
ER	1	incinerator	RA	2011-06-17	MILK	BOVINE	0.54	0.19	0.34	0	0,09	0,01	0,01	0,01	2,68	0,11	0,01	44.697	10.9781
ER	2	incinerator	RA	2011-06-20	MILK	BOVINE	1.19	0.34	0.84	0	0,11	0,01	0,01	0,01	4,04	0,06	0,06	44.6763	10.952
ER	3	incinerator	RA	2011-10-03	MILK	BOVINE	1.02	0.28	0.73	0	0,01	0,01	0.002	0,01	3,28	0,03	0,01	44.6787	10.9639
ER	1	incinerator	RA	2011-10-04	MILK	BOVINE	0.79	0.24	0.54	0	0,05	0,01	0,01	0,01	3,83	0,04	0,06	44.697	10.9781
ER	2	incinerator	RA	2011-10-21	MILK	BOVINE	0.92	0.27	0.65	0	0,01	0	0	0,01	5,38	0,01	0,01	44.6763	10.952
PI	59	aluminium smelter	CA	2011-02-12	EGGS	FREE RANGE HEN	0.32	0.15	0.17	x	x	x	x	x	x	x	x	45.1702	7.613
PI	60	aluminium smelter	CA	2011-05-12	EGGS	FREE RANGE HEN	0.06	0.03	0.03	x	x	x	x	x	x	x	x	45.1538	8.1538
PI	61	aluminium smelter	CA		EGGS	FREE RANGE HEN	0.36	0.1	0.26	x	x	x	x	x	x	x	x	45.0981	8.2984
PI	62	aluminium smelter	CA	2012-01-03	EGGS	FREE RANGE HEN	0.399	0.39	0.009	x	x	x	x	x	x	x	x	45.21	8.2644
PI	63	aluminium smelter	CA	2012-01-10	EGGS	FREE RANGE HEN	0.109	0.08	0.1	x	x	x	x	x	x	x	x	44.3871	7.6869
PI	64	aluminium smelter	CA	2012-02-10	EGGS	FREE RANGE HEN	0.25	0.11	0.14	x	x	x	x	x	x	x	x	44.513	7.8572
PI	65	aluminium smelter	CA		EGGS	FREE RANGE HEN	0.131	0.12	0.011	x	x	x	x	x	x	x	x	44.3095	7.5688
PI	66	aluminium smelter	CA	2011-07-11	EGGS	FREE RANGE HEN	0.15	0.12	0.03	x	x	x	x	x	x	x	x	44.5276	7.9245
PI	67	aluminium smelter	CA		EGGS	FREE RANGE HEN	0.22	0.17	0.05	x	x	x	x	x	x	x	x	45.2196	7.8831
PI	68	aluminium smelter	CA	2011-11-04	EGGS	FREE RANGE HEN	0.52	0.11	0.41	x	x	x	x	x	x	x	x	44.6967	7.6056
PI	69	aluminium smelter	CA	2011-07-03	EGGS	FREE RANGE HEN	0.24	0.17	0.07	x	x	x	x	x	x	x	x	44.4494	7.3917
PI	68	aluminium smelter	CA		EGGS	FREE RANGE HEN	0.13	0.07	0.06	x	x	x	x	x	x	x	x	44.6967	7.6056
